# Supplementary material for: Adaptive hierarchical origami-based metastructures
Source: Nat Commun. 2024 Jul 26;15:6247. doi: 10.1038/s41467-024-50497-5 (PMC11282231; doi:10.1038/s41467-024-50497-5)
Supplement: Supplementary file 12 — Source Data [file 41467_2024_50497_MOESM12_ESM.xlsx]

## Sheet: Figure 1g
Figure 1g
			Reconfigruation DOFs	Active servomotors	Reconfigured cubes	Total cubes
		Level 1	1	1	6	8
		Level 2	2	2	24	32

## Sheet: Figure 2e
Figure 2e
	n cube structure	Maximum number of initial DOFs (From left to right, level 1 to 3)
	4	2	8	15
	6	3	1	1
	8	5	7	11

## Sheet: Figure 2f
Figure 2f
		Category 1	Category 2	Category 3	Category 4
	Number of level-2 structures	56	56	80	72
	Number of reconfigurable level-2 structures	48	24	66	46
	Number of reconfigurable level-2 structures with ISL	16	5	12	2

## Sheet: Figure 3b
Figure 3b						Figure 3b: insets
			Level 1 link length l2						Eigenvalues
		Folds rotating angle (o)	Transformation from mode MD to ME	Transformation from mode ME to MF				Opening angle (o)	v66 of leve-1 structure	v44 of leve-2 structure
		0	5.477	6.164				180	0	0
		1	5.503	6.167				178	0.073	0
		2	5.528	6.17				176	0.143	0
		3	5.552	6.173				174	0.21	0
		4	5.576	6.177				172	0.274	0
		5	5.6	6.18				170	0.332	0
		6	5.624	6.183				168	0.387	0
		7	5.647	6.187				166	0.436	0
		8	5.67	6.19				164	0.48	0
		9	5.692	6.194				162	0.52	0
		10	5.715	6.197				160	0.554	0
		11	5.736	6.201				158	0.584	0
		12	5.758	6.205				156	0.609	0
		13	5.779	6.209				154	0.63	0
		14	5.799	6.213				152	0.646	0
		15	5.82	6.217				150	0.659	0
		16	5.84	6.221				148	0.668	0
		17	5.859	6.226				146	0.674	0
		18	5.878	6.23				144	0.678	0
		19	5.897	6.235				142	0.679	0
		20	5.915	6.239				140	0.677	0
		21	5.933	6.244				138	0.674	0
		22	5.951	6.248				136	0.67	0
		23	5.968	6.253				134	0.663	0
		24	5.985	6.258				132	0.656	0
		25	6.001	6.263				130	0.647	0
		26	6.017	6.268				128	0.635	0
		27	6.033	6.272				126	0.622	0
		28	6.048	6.278				124	0.606	0
		29	6.063	6.283				122	0.586	0
		30	6.077	6.288				120	0.562	0
		31	6.091	6.293				118	0.533	0
		32	6.104	6.298				116	0.501	0
		33	6.117	6.304				114	0.466	0
		34	6.13	6.309				112	0.431	0
		35	6.143	6.314				110	0.398	0
		36	6.154	6.32				108	0.367	0
		37	6.166	6.325				106	0.34	0
		38	6.177	6.331				104	0.316	0
		39	6.188	6.336				102	0.295	0
		40	6.198	6.342				100	0.275	0
		41	6.208	6.348				98	0.253	0
		42	6.217	6.353				96	0.226	0
		43	6.226	6.359				94	0.191	0
		44	6.235	6.365				92	0.142	0
		45	6.243	6.371				90	0	0
		46	6.25	6.377				88	0.047	0
		47	6.258	6.382				86	0.094	0
		48	6.264	6.388				84	0.14	0
		49	6.271	6.394				82	0.187	0
		50	6.277	6.4				80	0.232	0
		51	6.282	6.406				78	0.277	0
		52	6.288	6.412				76	0.322	0
		53	6.292	6.418				74	0.365	0
		54	6.297	6.424				72	0.407	0
		55	6.3	6.43				70	0.448	0
		56	6.304	6.436				68	0.487	0
		57	6.307	6.442				66	0.524	0
		58	6.309	6.448				64	0.56	0
		59	6.312	6.454				62	0.593	0
		60	6.313	6.46				60	0.623	0
		61	6.314	6.466				58	0.649	0
		62	6.315	6.472				56	0.67	0
		63	6.316	6.478				54	0.684	0
		64	6.316	6.484				52	0.688	0
		65	6.315	6.49				50	0.681	0
		66	6.314	6.496				48	0.665	0
		67	6.313	6.502				46	0.641	0
		68	6.311	6.508				44	0.614	0
		69	6.309	6.514				42	0.584	0
		70	6.306	6.52				40	0.553	0
		71	6.303	6.526				38	0.521	0
		72	6.3	6.532				36	0.489	0
		73	6.296	6.538				34	0.458	0
		74	6.292	6.544				32	0.427	0
		75	6.287	6.55				30	0.396	0
		76	6.282	6.555				28	0.366	0
		77	6.276	6.561				26	0.337	0
		78	6.27	6.567				24	0.309	0
		79	6.264	6.573				22	0.281	0
		80	6.257	6.578				20	0.254	0
		81	6.249	6.584				18	0.227	0
		82	6.242	6.59				16	0.201	0
		83	6.233	6.595				14	0.175	0
		84	6.225	6.601				12	0.149	0
		85	6.216	6.606				10	0.124	0
		86	6.206	6.612				8	0.099	0
		87	6.197	6.617				6	0.074	0
		88	6.186	6.623				4	0.049	0
		89	6.176	6.628				2	0.025	0
		90	6.164	6.633				0	0	0

## Sheet: Figure 3c
Figure 3c
		Level 1 structure used in Figure 3a		Category 1		Category 2		Category 3		Linear fitting
		Number of bifurcation configurations	Number of reconfiguration paths	Number of bifurcation configurations	Number of reconfiguration paths	Number of bifurcation configurations	Number of reconfiguration paths	Number of bifurcation configurations	Number of reconfiguration paths	Number of bifurcation configurations	Number of reconfiguration paths
		3	22	21	410	7	26	11	109	5	55
				28	461	7	26	14	146	15	165
				30	594	6	106	36	514	25	275
				29	513	6	106	44	667	35	385
				52	732	6	67	44	376	45	495
				29	573			49	452	55	605
				68	663					65	715
				98	883					75	825
				28	516					85	935
				32	477					95	1045

## Sheet: Figure 3d
Figure 3d
		Active Structural DoFs of reconfiguration loop 1 in Figure 3a			Number of rotated hinges of reconfiguration loop in Figure 3a			Total folds number of level 2 structure
		Reconfiguration process	Number of Rotating folds		Reconfiguration process	Number of Rotating folds		Reconfiguration process	Number of Rotating folds
		MA to MB	6		MA to MB	1		MA to MB	36
		MB to Mc	4		MB to Mc	2		MB to Mc	36
		MC to MD	4		MC to MD	3		MC to MD	36
		MD to ME	16		MD to ME	4		MD to ME	36
		ME to MF	4		ME to MF	5		ME to MF	36
		MF to MA	26		MF to MA	6		MF to MA	36

## Sheet: Figure 4d
Figure 4d
		Link #1 and Link #3				Link #2and Link #4
		gm1	gm5, gm2, gm8	gm3, gm4, gm6, gm7		gm1	gm5	gm2, gm8	gm4, gm6	gm3, gm7
		180	180	0		0	180	0	0	180
		180	180	0		6	180	15	0	177
		180	180	0		12	180	30	0	174
		180	180	0		18	180	45	0	171
		180	180	0		24	180	60	0	168
		180	180	0		30	180	75	0	165
		180	180	0		36	180	90	0	162
		180	180	0		42	180	105	0	159
		180	180	0		48	180	120	0	156
		180	180	0		54	180	135	0	153
		180	180	0		60	180	150	0	150
		180	180	0		66	165.9	150	14.1	150
		180	180	0		72	151.8	150	28.2	150
		180	180	0		78	137.7	150	42.3	150
		180	180	0		84	123.6	150	56.4	150
		180	180	0		90	109.5	150	70.5	150
		180	180	0		96	106.4	146	73.6	146
		180	180	0		102	103.8	142	76.2	142
		180	180	0		108	101.4	138	78.6	138
		180	180	0		114	99.4	134	80.6	134
		180	180	0		120	97.6	130	82.4	130
		180	180	0		126	96.1	126	83.9	126
		180	180	0		132	94.7	122	85.3	122
		180	180	0		138	93.6	118	86.4	118
		180	180	0		144	92.6	114	87.4	114
		180	180	0		150	91.8	110	88.2	110
		180	180	0		156	91.1	106	88.9	106
		180	180	0		162	90.6	102	89.4	102
		180	180	0		168	90.3	98	89.7	98
		180	180	0		174	90.1	94	89.9	94
		180	180	0		180	90	90	90	90

## Sheet: Figure 4e
Figure 4e
		M15 to M25							M25 to M21				M25 to M21
		Link #1 and Link #2			Link #3 and Link #4				Link #2 and Link #4				Level-2 folds
		gm1, gm5	gm2, gm4, gm6, gm8	gm3, gm7	gm1, gm5	gm2, gm4, gm6, gm8	gm3, gm7		gm1, gm5	gm2, gm4, gm6, gm8	gm3, gm7		gB11, gB11'	gT21, gT21'
		180	0	0	0	90	180		180	90	0		180	0
		180	3	0	0	90	180		177	90	3		180	0
		180	6	0	0	90	180		174	90	6		180	0
		180	9	0	0	90	180		171	90	9		180	0
		180	12	0	0	90	180		168	90	12		180	0
		180	15	0	0	90	180		165	90	15		180	0
		180	18	0	0	90	180		162	90	18		180	0
		180	21	0	0	90	180		159	90	21		180	0
		180	24	0	0	90	180		156	90	24		180	0
		180	27	0	0	90	180		153	90	27		180	0
		180	30	0	0	90	180		150	90	30		180	0
		180	33	0	0	90	180		147	90	33		180	0
		180	36	0	0	90	180		144	90	36		180	0
		180	39	0	0	90	180		141	90	39		180	0
		180	42	0	0	90	180		138	90	42		180	0
		180	45	0	0	90	180		135	90	45		180	0
		180	48	0	0	90	180		132	90	48		180	0
		180	51	0	0	90	180		129	90	51		180	0
		180	54	0	0	90	180		126	90	54		180	0
		180	57	0	0	90	180		123	90	57		180	0
		180	60	0	0	90	180		120	90	60		180	0
		180	63	0	0	90	180		117	90	63		180	0
		180	66	0	0	90	180		114	90	66		180	0
		180	69	0	0	90	180		111	90	69		180	0
		180	72	0	0	90	180		108	90	72		180	0
		180	75	0	0	90	180		105	90	75		180	0
		180	78	0	0	90	180		102	90	78		180	0
		180	81	0	0	90	180		99	90	81		180	0
		180	84	0	0	90	180		96	90	84		180	0
		180	87	0	0	90	180		93	90	87		180	0
		180	90	0	0	90	180		90	90	90		180	0

## Sheet: Figure 4f
Figure 4f
		Reconfiguration process	Maximum DOFs
		M7 to M13	1
		M15 to M25	2
		M25 to M21	1

## Sheet: Figure 5g
Figure 5g
		Locomotion modes	Speed(mm/min)
Figure 5g
		Locomotion mode	Speed (mm/min)	Error
	Level 1 system	Recofiguration	978	25
		Leg mode (slope)	188	26
		Leg mode (flat)	233.8	22
	Level 2 system	Rolling	607	25

[truncated: 9 more sheets: Figure 6d, Supplementary Figure 4c and 4d, Supplementary Figure 11b, Supplementary Figure 14, Supplementary Figure 15, Supplementary Figure 17, Supplementary Figure 18, Supplementary Figure 19d, Supplementary Figure 24c]
